# Supplementary material for: Copepod Mortality due to Short‐Term Exposure to Natural Ultraviolet Radiation at Subtropical Latitudes
Source: Ecol Evol. 2025 Jun 27;15(7):e71701. doi: 10.1002/ece3.71701 (PMC12203230; doi:10.1002/ece3.71701)
Supplement: Supplementary file 1 — Data S1. [file ECE3-15-e71701-s001.xlsx]

## Sheet: readme
Description of raw data
All raw data used in this manuscript is available in the file S1 raw data Hylander. Sheet 1 is mortality data, sheet 2 migration data, sheet 3 MAAs and sheet 4 attenuation of UV radiation and units are available in the raw data file. All data was recorded from instruments and typed into Excel and statistics and figures were prepared using RStudio. Both mortality and migration was calculated as pe…

## Sheet: Mortality
			Percent
Exposure_time_h	Treatment	Replicate	Calanoids_percent	All_other_cops
2	UV	U1	1.41176	6.66667
2	UV	U2	2.35294	2
2	UV	U3	4.70588	5.33333
2	nonUV	P1	0.941176	0.666667
2	nonUV	P2	0.470588	2.66667
2	nonUV	P3	0.941176	2
4	UV	U1	28.125	20.6897
4	UV	U2	56.25	63.0542
4	UV	U3	50	41.3793
4	nonUV	P1	4.16667	7.88177
4	nonUV	P2	4.16667	7.88177
4	nonUV	P3	4.16667	3.94089

## Sheet: Migration
Day	Treatment	Calanoids_percent	All_other_cops
1	nonUV	21.9388	48.2759
1	UV	17.0306	27.7778
2	nonUV	33.0097	22.449
2	UV	17.9775	24.7619
3	nonUV	12.6437	26.4957
3	UV	14.0845	20.7921

## Sheet: MAAs
Wavelenth	Euterpina1_Abs_per_mg_DW	Euterpina2_Abs_per_mg_DW	Euterpina3_Abs_per_mg_DW	Temora1_Abs_per_mg_DW	Temora2_Abs_per_mg_DW	Temora3_Abs_per_mg_DW
326	0.0777778	0.0722222	0.144444	0.32	0.234783	0.281818
329	0.1	0.0444444	0.111111	0.4	0.26087	0.272727
332	0.0944444	0.0777778	0.138889	0.28	0.2	0.263636
335	0.0944444	0.0555556	0.122222	0.3	0.208696	0.245455
338	0.0944444	0.05	0.111111	0.28	0.182609	0.2
341	0.1	0.0666667	0.127778	0.32	0.191304	0.209091
344	0.0944444	0.0444444	0.105556	0.26	0.156522	0.2
347	0.0944444	0.0444444	0.1	0.2	0.121739	0.181818
350	0.0888889	0.0222222	0.0777778	0.22	0.121739	0.172727
353	0.0833333	0.0388889	0.0944444	0.22	0.113043	0.163636
356	0.0611111	0.0444444	0.1	0.24	0.113043	0.163636
359	0.0833333	0.0388889	0.0944444	0.22	0.104348	0.145455
362	0.0555556	0.0333333	0.0888889	0.22	0.0956522	0.145455
365	0.0777778	0.0333333	0.0888889	0.22	0.0956522	0.145455
368	0.0722222	0.0388889	0.0888889	0.22	0.0956522	0.136364
371	0.0722222	0.0388889	0.0888889	0.22	0.0782609	0.136364
374	0.0611111	0.0444444	0.0888889	0.22	0.0869565	0.136364
377	0.0666667	0.0388889	0.0833333	0.2	0.0782609	0.136364
380	0.0666667	0.0388889	0.0888889	0.2	0.0782609	0.127273
383	0.0666667	0.0388889	0.0833333	0.2	0.0782609	0.118182
386	0.0666667	0.0444444	0.0888889	0.2	0.0782609	0.127273
389	0.0611111	0.0388889	0.0777778	0.18	0.0695652	0.118182
392	0.0555556	0.0444444	0.0833333	0.18	0.0695652	0.118182
395	0.0444444	0.0333333	0.0888889	0.16	0.0521739	0.1
398	0.0611111	0.0388889	0.0777778	0.2	0.0608696	0.0909091
401	0.0555556	0.0388889	0.0722222	0.16	0.0521739	0.1

## Sheet: UVattenuation
Depth_m	1_UVA_uW_cm2	2_UVA_uW_cm2	31_UVA_uW_cm2	4_UVA_uW_cm2	1_LN	2_LN	3_LN	4_LN
1	1000	300	900	2000	6.90776	5.70378	6.80239	7.6009
2	1000	200	300	600	6.90776	5.29832	5.70378	6.39693
3	400	100	180	550	5.99146	4.60517	5.19296	6.30992
4	140	20	15	500	4.94164	2.99573	2.70805	6.21461
5	140	45	110	120	4.94164	3.80666	4.70048	4.78749
6	20	17	50	73	2.99573	2.83321	3.91202	4.29046
7	0	0	0	45	0	0	0	3.80666
8	0	0	0	30	0	0	0	3.4012
9	0	0	0	30	0	0	0	3.4012
10	0	0	0	4	0	0	0	1.38629
